# Supplementary material for: The 2.6 Å Structure of a Tulane Virus Variant with Minor Mutations Leading to Receptor Change
Source: Biomolecules. 2024 Jan 16;14(1):119. doi: 10.3390/biom14010119 (PMC10813083; doi:10.3390/biom14010119)
Supplement: Supplementary file 1 [file biomolecules-14-00119-s001.zip]

Archive with 2 entries (2 files):
- supplementfigures.pptx
- Table-S1-S2.pdf
